# Supplementary material for: Clinical Impact of the BIOFIRE Blood Culture Identification 2 Panel in Adult Patients with Bloodstream Infection: A Multicentre Observational Study in the United Arab Emirates
Source: Diagnostics (Basel). 2023 Jul 21;13(14):2433. doi: 10.3390/diagnostics13142433 (PMC10378530; doi:10.3390/diagnostics13142433)
Supplement: Supplementary file 1 [file diagnostics-13-02433-s001.zip]

Archive with 1 entries (1 files):
- diagnostics-2452703-supplementary.pdf
